# Supplementary material for: Hydnophanerochaete and Odontoefibula, two new genera of phanerochaetoid fungi (Polyporales, Basidiomycota) from East Asia
Source: MycoKeys. 2018 Sep 17;(39):75–96. doi: 10.3897/mycokeys.39.28010 (PMC6160836; doi:10.3897/mycokeys.39.28010)
Supplement: XML Treatment for Hydnophanerochaete [file mycokeys.39.28010-treatment1.xml]

<!DOCTYPE tp:taxon-treatment
  PUBLIC "-//TaxonX//DTD Taxonomic Treatment Publishing DTD v0 20100105//EN" "tax-treatment-NSO.dtd">
<tp:taxon-treatment xmlns:tp="http://www.plazi.org/taxpub"><tp:treatment-meta><kwd-group><label>Taxon classification</label><kwd><named-content xmlns:xlink="http://www.w3.org/1999/xlink" content-type="kingdom">Fungi</named-content></kwd><kwd><named-content xmlns:xlink="http://www.w3.org/1999/xlink" content-type="order">ORDO</named-content></kwd><kwd><named-content xmlns:xlink="http://www.w3.org/1999/xlink" content-type="family">FAMILIA</named-content></kwd></kwd-group><mixed-citation publication-type="journal"><person-group><name><surname>Chen</surname><given-names>Che-Chih</given-names></name><name><surname>Wu</surname><given-names>Sheng-Hua</given-names></name><name><surname>Chen</surname><given-names>Chi-Yu</given-names></name></person-group><article-title><italic><tp:taxon-name><tp:taxon-name-part taxon-name-part-type="genus" reg="Hydnophanerochaete">Hydnophanerochaete</tp:taxon-name-part></tp:taxon-name></italic> and <italic><tp:taxon-name><tp:taxon-name-part taxon-name-part-type="genus" reg="Odontoefibula">Odontoefibula</tp:taxon-name-part></tp:taxon-name></italic>, two new genera of phanerochaetoid fungi (<tp:taxon-name><tp:taxon-name-part taxon-name-part-type="order">Polyporales</tp:taxon-name-part></tp:taxon-name>, <tp:taxon-name><tp:taxon-name-part taxon-name-part-type="phylum">Basidiomycota</tp:taxon-name-part></tp:taxon-name>) from East Asia</article-title><source>MycoKeys</source><day>17</day><month>9</month><year>2018</year><volume>2018</volume><issue>39</issue><fpage>75</fpage><lpage>96</lpage><pub-id pub-id-type="doi">10.3897/mycokeys.39.28010</pub-id></mixed-citation></tp:treatment-meta><tp:nomenclature><tp:taxon-name>
              <tp:taxon-name-part taxon-name-part-type="genus" reg="Hydnophanerochaete">Hydnophanerochaete</tp:taxon-name-part>
              <object-id xmlns:xlink="http://www.w3.org/1999/xlink" content-type="mycobank" xlink:type="simple">MB824077</object-id>
            </tp:taxon-name><tp:taxon-authority>Sheng H. Wu &amp; C.C. Chen</tp:taxon-authority><tp:taxon-status xmlns:xlink="http://www.w3.org/1999/xlink" xlink:type="simple">gen. nov.</tp:taxon-status></tp:nomenclature><tp:treatment-sec sec-type="type species" id="SECID0E6TCI"><title>Type species.</title><p><italic><tp:taxon-name><tp:taxon-name-part taxon-name-part-type="genus" reg="Hydnophanerochaete">Hydnophanerochaete</tp:taxon-name-part><tp:taxon-name-part taxon-name-part-type="species" reg="odontoidea">odontoidea</tp:taxon-name-part></tp:taxon-name></italic> (≡ <italic><tp:taxon-name><tp:taxon-name-part taxon-name-part-type="genus" reg="Phanerochaete">Phanerochaete</tp:taxon-name-part><tp:taxon-name-part taxon-name-part-type="species" reg="odontoidea">odontoidea</tp:taxon-name-part></tp:taxon-name></italic>).</p></tp:treatment-sec><tp:treatment-sec sec-type="etymology" id="SECID0E2UCI"><title>Etymology.</title><p>From hydnoid + <italic>Phanerochaete</italic>, referring to the hydnoid hymenial surface and a close affinity to <italic><tp:taxon-name><tp:taxon-name-part taxon-name-part-type="genus" reg="Phanerochaete">Phanerochaete</tp:taxon-name-part></tp:taxon-name></italic>.</p></tp:treatment-sec><tp:treatment-sec sec-type="description" id="SECID0EPVCI"><title>Description.</title><p>Basidiocarps effused, adnate, ceraceous. Hymenial surface at first buff, with age turning ochraceous to pale brown, slightly tuberculate to grandinioid when young, becoming odontioid to hydnoid with age, without colour changes in KOH. Aculei conical to cylindrical, ca. 1–4 per mm, up to 700 μm long.</p><p>Hyphal system essentially monomitic; generative hyphae simple-septate. Subiculum fairly uniform, composed of a basal layer, with compact texture; generative hyphae somewhat horizontal, colourless, thick-walled; quasi-binding hyphae present near substratum, colourless. Hymenial layer thickening. Trama of aculei of compact texture; generative hyphae somewhat vertical, colourless, thick-walled. Cystidia lacking, but projecting hyphal ends in the hymenium may be present. Basidia clavate, 4-sterigmate. Basidiospores ellipsoid to cylindrical, smooth, thin-walled, inamyloid, non-dextrinoid, acyanophilous.</p></tp:treatment-sec><tp:treatment-sec sec-type="remarks" id="SECID0EVVCI"><title>Remarks.</title><p><italic><tp:taxon-name><tp:taxon-name-part taxon-name-part-type="genus" reg="Hydnophanerochaete">Hydnophanerochaete</tp:taxon-name-part></tp:taxon-name></italic> is morphologically similar to the genus <italic><tp:taxon-name><tp:taxon-name-part taxon-name-part-type="genus" reg="Hydnophlebia">Hydnophlebia</tp:taxon-name-part></tp:taxon-name></italic> (<xref ref-type="bibr" rid="B35">Telleria et al. 2017</xref>). Both genera have resupinate basidiocarps with odontioid to hydnoid hymenial surface, a monomitic hyphal system, ordinarily simple-septate hyphae and similar basidiospore shape. However, we note three distinguishing differences. First, <italic><tp:taxon-name><tp:taxon-name-part taxon-name-part-type="genus" reg="Hydnophlebia">Hydnophlebia</tp:taxon-name-part></tp:taxon-name></italic> has membranaceous basidiocarps usually with rhizomorphic margin, while <italic><tp:taxon-name><tp:taxon-name-part taxon-name-part-type="genus" reg="Hydnophanerochaete">Hydnophanerochaete</tp:taxon-name-part></tp:taxon-name></italic> has ceraceous basidiocarps with fairly determinate margin. Second, occasional single or multiple clamp connections are present in subicular or aculei hyphae of <italic><tp:taxon-name><tp:taxon-name-part taxon-name-part-type="genus" reg="Hydnophlebia">Hydnophlebia</tp:taxon-name-part></tp:taxon-name></italic>, whereas they are lacking in hyphae of <italic><tp:taxon-name><tp:taxon-name-part taxon-name-part-type="genus" reg="Hydnophanerochaete">Hydnophanerochaete</tp:taxon-name-part></tp:taxon-name></italic>. Third, <italic><tp:taxon-name><tp:taxon-name-part taxon-name-part-type="genus" reg="Hydnophlebia">Hydnophlebia</tp:taxon-name-part></tp:taxon-name></italic> occasionally bears tubular to ventricose leptocystidia, which are lacking in <italic><tp:taxon-name><tp:taxon-name-part taxon-name-part-type="genus" reg="Hydnophanerochaete">Hydnophanerochaete</tp:taxon-name-part></tp:taxon-name></italic>.</p><p>Little morphological differences exist between <italic><tp:taxon-name><tp:taxon-name-part taxon-name-part-type="genus" reg="Hydnophanerochaete">Hydnophanerochaete</tp:taxon-name-part></tp:taxon-name></italic> and <italic><tp:taxon-name><tp:taxon-name-part taxon-name-part-type="genus" reg="Odontoefibula">Odontoefibula</tp:taxon-name-part></tp:taxon-name></italic>: both genera have monomitic hyphal system with simple-septate hyphae and are lacking cystidia. However, <italic><tp:taxon-name><tp:taxon-name-part taxon-name-part-type="genus" reg="Hydnophanerochaete">Hydnophanerochaete</tp:taxon-name-part></tp:taxon-name></italic> is distinguished from <italic><tp:taxon-name><tp:taxon-name-part taxon-name-part-type="genus" reg="Odontoefibula">Odontoefibula</tp:taxon-name-part></tp:taxon-name></italic> by its basidiocarps without colour change in KOH; additionally, its subiculum is compact, not dense.</p><p><italic><tp:taxon-name><tp:taxon-name-part taxon-name-part-type="genus" reg="Phanerodontia">Phanerodontia</tp:taxon-name-part></tp:taxon-name></italic> Hjortstam &amp; Ryvarden, a recently proposed genus typified by <italic><tp:taxon-name><tp:taxon-name-part taxon-name-part-type="genus" reg="Phanerochaete">P.</tp:taxon-name-part><tp:taxon-name-part taxon-name-part-type="species" reg="dentata">dentata</tp:taxon-name-part></tp:taxon-name></italic> Hjortstam &amp; Ryvarden (<xref ref-type="bibr" rid="B13">Hjortstam and Ryvarden 2010</xref>), is also morphologically similar to <italic><tp:taxon-name><tp:taxon-name-part taxon-name-part-type="genus" reg="Hydnophanerochaete">Hydnophanerochaete</tp:taxon-name-part></tp:taxon-name></italic>. However, the latter has a compact subiculum and quasi-binding hyphae near the substratum. <italic><tp:taxon-name><tp:taxon-name-part taxon-name-part-type="genus" reg="Phanerodontia">Phanerodontia</tp:taxon-name-part></tp:taxon-name></italic> accommodates four species [<italic><tp:taxon-name><tp:taxon-name-part taxon-name-part-type="genus" reg="Phanerochaete">P.</tp:taxon-name-part><tp:taxon-name-part taxon-name-part-type="species" reg="chrysosporium">chrysosporium</tp:taxon-name-part></tp:taxon-name></italic> (Burds.) Hjortstam &amp; Ryvarden, <italic><tp:taxon-name><tp:taxon-name-part taxon-name-part-type="genus" reg="Phanerochaete">P.</tp:taxon-name-part><tp:taxon-name-part taxon-name-part-type="species" reg="dentata">dentata</tp:taxon-name-part></tp:taxon-name></italic>, <italic><tp:taxon-name><tp:taxon-name-part taxon-name-part-type="genus" reg="Phanerochaete">P.</tp:taxon-name-part><tp:taxon-name-part taxon-name-part-type="species" reg="irpicoides">irpicoides</tp:taxon-name-part></tp:taxon-name></italic> (Hjortstam) Hjortstam &amp; Ryvarden and <italic><tp:taxon-name><tp:taxon-name-part taxon-name-part-type="genus" reg="Phanerochaete">P.</tp:taxon-name-part><tp:taxon-name-part taxon-name-part-type="species" reg="magnoliae">magnoliae</tp:taxon-name-part></tp:taxon-name></italic> (Berk. &amp; M.A. Curtis) Hjortstam &amp; Ryvarden], all of them possessing long leptocystidia (<xref ref-type="bibr" rid="B13">Hjortstam and Ryvarden 2010</xref>), whereas this structure is lacking in <italic><tp:taxon-name><tp:taxon-name-part taxon-name-part-type="genus" reg="Hydnophanerochaete">Hydnophanerochaete</tp:taxon-name-part></tp:taxon-name></italic>. Moreover, phylogenetically, strains of two species (<italic><tp:taxon-name><tp:taxon-name-part taxon-name-part-type="genus" reg="Phanerochaete">P.</tp:taxon-name-part><tp:taxon-name-part taxon-name-part-type="species" reg="chrysosporium">chrysosporium</tp:taxon-name-part></tp:taxon-name></italic> and <italic><tp:taxon-name><tp:taxon-name-part taxon-name-part-type="genus" reg="Phanerochaete">P.</tp:taxon-name-part><tp:taxon-name-part taxon-name-part-type="species" reg="magnoliae">magnoliae</tp:taxon-name-part></tp:taxon-name></italic>) were recovered in <tp:taxon-name><tp:taxon-name-part taxon-name-part-type="family">Phanerochaetaceae</tp:taxon-name-part></tp:taxon-name> which is only distantly related to <italic><tp:taxon-name><tp:taxon-name-part taxon-name-part-type="genus" reg="Hydnophanerochaete">Hydnophanerochaete</tp:taxon-name-part></tp:taxon-name></italic> (Fig. <xref ref-type="fig" rid="F5">1</xref>). However, the generic type has not been sequenced so far.</p></tp:treatment-sec><tp:treatment-sec><!--Section generated to contain objects referenced in tp:taxon-treatment.--><fig id="F5" position="float" orientation="portrait"><label>Figure 1.</label><caption><p>Phylogenetic tree inferred from Maximum Likelihood analysis of the combined ITS, nuc 28S, <italic>rpb1</italic>, <italic>rpb2</italic> and <italic>tef1</italic> sequences of taxa in <tp:taxon-name><tp:taxon-name-part taxon-name-part-type="order">Polyporales</tp:taxon-name-part></tp:taxon-name>. Nodes are labelled with Maximum Likelihood bootstrap proportional values (<abbrev xmlns:xlink="http://www.w3.org/1999/xlink" xlink:title="bootstrap" id="ABBRID0EQKCI" xlink:type="simple">BS</abbrev>) ≥ 70% and Bayesian Posterior Probabilities (<abbrev xmlns:xlink="http://www.w3.org/1999/xlink" xlink:title="posterior probabilities" id="ABBRID0EUKCI" xlink:type="simple">PP</abbrev>) ≥ 0.9. Thickened branches obtained supports by both <abbrev xmlns:xlink="http://www.w3.org/1999/xlink" xlink:title="bootstrap" id="ABBRID0EYKCI" xlink:type="simple">BS</abbrev> ≥ 80% and <abbrev xmlns:xlink="http://www.w3.org/1999/xlink" xlink:title="posterior probabilities" id="ABBRID0E3KCI" xlink:type="simple">PP</abbrev> ≥ 0.95. The taxa studied in this study are shown in bold. The pale blue boxes indicate lineages of phanerochaetoid  within the phlebioid clade. Asterisks (*) represent for strains of generic type species. Scale bars = substitutions per site.</p></caption><graphic xmlns:xlink="http://www.w3.org/1999/xlink" xlink:href="mycokeys-39-075-g001.jpg" position="float" orientation="portrait" xlink:type="simple" id="oo_228894.jpg"/></fig></tp:treatment-sec><ref-list><ref id="B35"><mixed-citation xmlns:xlink="http://www.w3.org/1999/xlink" xlink:type="simple"><person-group><name name-style="western"><surname>Telleria</surname><given-names>MT</given-names></name><name name-style="western"><surname>Dueñas</surname><given-names>M</given-names></name><name name-style="western"><surname>Martín</surname><given-names>MP</given-names></name></person-group> (<year>2017</year>) <article-title>Three new species of <italic><tp:taxon-name><tp:taxon-name-part taxon-name-part-type="genus">Hydnophlebia</tp:taxon-name-part></tp:taxon-name></italic> (<tp:taxon-name><tp:taxon-name-part taxon-name-part-type="order">Polyporales</tp:taxon-name-part></tp:taxon-name>, <tp:taxon-name><tp:taxon-name-part taxon-name-part-type="phylum">Basidiomycota</tp:taxon-name-part></tp:taxon-name>) from the Macaronesian Islands.</article-title><source>MycoKeys</source><volume>27</volume>: <fpage>39</fpage>–<lpage>64</lpage>. <ext-link xlink:type="simple" ext-link-type="doi" xlink:href="10.3897/mycokeys.27.14866">https://doi.org/10.3897/mycokeys.27.14866</ext-link></mixed-citation></ref><ref id="B13"><mixed-citation xmlns:xlink="http://www.w3.org/1999/xlink" xlink:type="simple"><person-group><name name-style="western"><surname>Hjortstam</surname><given-names>K</given-names></name><name name-style="western"><surname>Ryvarden</surname><given-names>L</given-names></name></person-group> (<year>2010</year>) <article-title><italic><tp:taxon-name><tp:taxon-name-part taxon-name-part-type="genus">Phanerodontia</tp:taxon-name-part></tp:taxon-name></italic> and <italic><tp:taxon-name><tp:taxon-name-part taxon-name-part-type="genus">Phaneroites</tp:taxon-name-part></tp:taxon-name></italic>, two corticioid taxa (<tp:taxon-name><tp:taxon-name-part taxon-name-part-type="phylum">Basidiomycotina</tp:taxon-name-part></tp:taxon-name>) proposed from tropical areas.</article-title><source>Synopsis Fungorum</source><volume>27</volume>: <fpage>26</fpage>–<lpage>33</lpage>.</mixed-citation></ref></ref-list></tp:taxon-treatment>
