# Supplementary material for: Hydnophanerochaete and Odontoefibula, two new genera of phanerochaetoid fungi (Polyporales, Basidiomycota) from East Asia
Source: MycoKeys. 2018 Sep 17;(39):75–96. doi: 10.3897/mycokeys.39.28010 (PMC6160836; doi:10.3897/mycokeys.39.28010)
Supplement: XML Treatment for Hydnophanerochaete odontoidea [file mycokeys.39.28010-treatment2.xml]

<!DOCTYPE tp:taxon-treatment
  PUBLIC "-//TaxonX//DTD Taxonomic Treatment Publishing DTD v0 20100105//EN" "tax-treatment-NSO.dtd">
<tp:taxon-treatment xmlns:tp="http://www.plazi.org/taxpub"><tp:treatment-meta><kwd-group><label>Taxon classification</label><kwd><named-content xmlns:xlink="http://www.w3.org/1999/xlink" content-type="kingdom">Fungi</named-content></kwd><kwd><named-content xmlns:xlink="http://www.w3.org/1999/xlink" content-type="order">ORDO</named-content></kwd><kwd><named-content xmlns:xlink="http://www.w3.org/1999/xlink" content-type="family">FAMILIA</named-content></kwd></kwd-group><mixed-citation publication-type="journal"><person-group><name><surname>Chen</surname><given-names>Che-Chih</given-names></name><name><surname>Wu</surname><given-names>Sheng-Hua</given-names></name><name><surname>Chen</surname><given-names>Chi-Yu</given-names></name></person-group><article-title><italic><tp:taxon-name><tp:taxon-name-part taxon-name-part-type="genus" reg="Hydnophanerochaete">Hydnophanerochaete</tp:taxon-name-part></tp:taxon-name></italic> and <italic><tp:taxon-name><tp:taxon-name-part taxon-name-part-type="genus" reg="Odontoefibula">Odontoefibula</tp:taxon-name-part></tp:taxon-name></italic>, two new genera of phanerochaetoid fungi (<tp:taxon-name><tp:taxon-name-part taxon-name-part-type="order">Polyporales</tp:taxon-name-part></tp:taxon-name>, <tp:taxon-name><tp:taxon-name-part taxon-name-part-type="phylum">Basidiomycota</tp:taxon-name-part></tp:taxon-name>) from East Asia</article-title><source>MycoKeys</source><day>17</day><month>9</month><year>2018</year><volume>2018</volume><issue>39</issue><fpage>75</fpage><lpage>96</lpage><pub-id pub-id-type="doi">10.3897/mycokeys.39.28010</pub-id></mixed-citation></tp:treatment-meta><tp:nomenclature><tp:taxon-name>
              <tp:taxon-name-part taxon-name-part-type="genus" reg="Hydnophanerochaete">Hydnophanerochaete</tp:taxon-name-part>
              <tp:taxon-name-part taxon-name-part-type="species" reg="odontoidea">odontoidea</tp:taxon-name-part>
              <object-id xmlns:xlink="http://www.w3.org/1999/xlink" content-type="mycobank" xlink:type="simple">MB824078</object-id>
            </tp:taxon-name><tp:taxon-authority>(Sheng H. Wu) Sheng H. Wu &amp; C.C. Chen</tp:taxon-authority><tp:taxon-status xmlns:xlink="http://www.w3.org/1999/xlink" xlink:type="simple">comb. nov.</tp:taxon-status><xref ref-type="fig" rid="F2">Figs 3a</xref><xref ref-type="fig" rid="F3">and 4</xref></tp:nomenclature><tp:treatment-sec sec-type="Basionym" id="SECID0EJ5CI"><title>Basionym.</title><p><italic><tp:taxon-name><tp:taxon-name-part taxon-name-part-type="genus" reg="Phanerochaete">Phanerochaete</tp:taxon-name-part><tp:taxon-name-part taxon-name-part-type="species" reg="odontoidea">odontoidea</tp:taxon-name-part></tp:taxon-name></italic> Sheng H. Wu, Botanical Bulletin of the Academia Sinica 41: 169, 2000.</p></tp:treatment-sec><tp:treatment-sec sec-type="Synonym" id="SECID0E15CI"><title>Synonym.</title><p><italic><tp:taxon-name><tp:taxon-name-part taxon-name-part-type="genus" reg="Phanerochaete">Phanerochaete</tp:taxon-name-part><tp:taxon-name-part taxon-name-part-type="species" reg="subodontoidea">subodontoidea</tp:taxon-name-part></tp:taxon-name></italic> Sheng H. Wu, Botanical Bulletin of the Academia Sinica 41: 172, 2000.</p></tp:treatment-sec><tp:treatment-sec sec-type="Holotype" id="SECID0EL6CI"><title>Holotype.</title><p>TAIWAN. Ilan: Fushan Botanical Garden, <named-content xmlns:xlink="http://www.w3.org/1999/xlink" content-type="dwc:verbatimCoordinates" xlink:type="simple"><named-content content-type="geo-json" specific-use="{&#34;type&#34;:&#34;Point&#34;,&#34;coordinates&#34;:[121.583333,24.766667]}" id="NCID0EU6CI" xlink:type="simple">24°46’N, 121°35’E</named-content></named-content>, 600 m alt., on fallen branch of angiosperm, leg. S.H. Wu et al., 7 Aug 1991, <italic>Wu 910807-11</italic> (TNM F14816).</p></tp:treatment-sec><tp:treatment-sec sec-type="description" id="SECID0E26CI"><title>Description.</title><p>Basidiocarps annual, effused, adnate, ceraceous, somewhat brittle, 50–200 μm thick in section (aculei excluded). Hymenial surface initially buff, with age turning ochraceous to pale brown, no colour changes in KOH, tuberculate to grandinioid when young, becoming odontioid to hydnoid with age, extensively cracked; margin paler to whitish, fairly determinate. Aculei conical to cylindrical, usually separate, with obtuse to acute apex, 1–4 per mm, up to 100–700 × 100–250 μm.</p><p>Hyphal system basically monomitic, some specimens with quasi-binding hyphae near substratum; generative hyphae simple-septate. Subiculum fairly uniform, composed of a basal layer of compact texture; generative hyphae mainly horizontal, colourless, 4–6 μm diam., with 0.8–1 µm thick walls; quasi-binding hyphae sometimes present near substratum, colourless, 1–3 µm diam. Hymenial layer thickening, with compact texture, generative hyphae somewhat vertical, colourless, 3–6 μm diam., slightly thick-walled. Trama of aculei of compact texture; generative hyphae mainly vertical, other features similar to those in subiculum; crystal masses present near apex. Cystidia lacking, but projecting hyphal ends in the hymenium may be present. Basidia clavate, 14–18 × 4.5–5.5 μm, 4-sterigmate. Basidiospores narrowly ellipsoid to cylindrical, adaxially slightly concave, smooth, thin-walled, homogeneous, inamyloid, non-dextrinoid, acyanophilous, 6–8.1 × 2.5–3.3 μm (Table <xref ref-type="table" rid="T2">2</xref>). See also <xref ref-type="bibr" rid="B37">Wu (2000)</xref> for descriptions and illustrations.</p><fig id="F2" position="float" orientation="portrait"><label>Figure 3.</label><caption><p>Basidiocarp surfaces <bold>a</bold><italic><tp:taxon-name><tp:taxon-name-part taxon-name-part-type="genus" reg="Hydnophanerochaete">Hydnophanerochaete</tp:taxon-name-part><tp:taxon-name-part taxon-name-part-type="species" reg="odontoidea">odontoidea</tp:taxon-name-part></tp:taxon-name></italic> (holotype of <italic><tp:taxon-name><tp:taxon-name-part taxon-name-part-type="genus" reg="Phanerochaete">Phanerochaete</tp:taxon-name-part><tp:taxon-name-part taxon-name-part-type="species" reg="subodontoidea">subodontoidea</tp:taxon-name-part></tp:taxon-name></italic>, <italic>CWN 00776</italic>) <bold>b</bold><italic><tp:taxon-name><tp:taxon-name-part taxon-name-part-type="genus" reg="Odontoefibula">Odontoefibula</tp:taxon-name-part><tp:taxon-name-part taxon-name-part-type="species" reg="orientalis">orientalis</tp:taxon-name-part></tp:taxon-name></italic> (holotype, <italic>Wu 0910-57</italic>). Scale bar: 1 mm.</p></caption><graphic xmlns:xlink="http://www.w3.org/1999/xlink" xlink:href="mycokeys-39-075-g003.jpg" position="float" orientation="portrait" xlink:type="simple" id="oo_228896.jpg"/></fig><fig id="F3" position="float" orientation="portrait"><label>Figure 4.</label><caption><p><italic><tp:taxon-name><tp:taxon-name-part taxon-name-part-type="genus" reg="Hydnophanerochaete">Hydnophanerochaete</tp:taxon-name-part><tp:taxon-name-part taxon-name-part-type="species" reg="odontoidea">odontoidea</tp:taxon-name-part></tp:taxon-name></italic> (holotype of <italic><tp:taxon-name><tp:taxon-name-part taxon-name-part-type="genus" reg="Phanerochaete">Phanerochaete</tp:taxon-name-part><tp:taxon-name-part taxon-name-part-type="species" reg="subodontoidea">subodontoidea</tp:taxon-name-part></tp:taxon-name></italic>, <italic>CWN 00776</italic>) <bold>a</bold> Part of the vertical section of subiculum near substratum <bold>b</bold> Quasi-binding hyphae. Scale bar: 5 μm (<bold>a–b)</bold>.</p></caption><graphic xmlns:xlink="http://www.w3.org/1999/xlink" xlink:href="mycokeys-39-075-g004.jpg" position="float" orientation="portrait" xlink:type="simple" id="oo_228897.jpg"/></fig><table-wrap id="T2" position="float" orientation="portrait"><label>Table 2.</label><caption><p>Aculei and basidiospore measurements of basidiocarps.</p></caption><table id="TID0EM4BI" rules="all"><tbody><tr><th rowspan="1" colspan="1">Species</th><th rowspan="1" colspan="1">Specimens</th><th rowspan="1" colspan="1">Aculei (per mm)</th><th rowspan="1" colspan="1">Range (μm)</th><th rowspan="1" colspan="1">L (μm)</th><th rowspan="1" colspan="1">W (μm)</th><th rowspan="1" colspan="1">Q</th><th rowspan="1" colspan="1">n</th></tr><tr><td rowspan="11" colspan="1">
                      <italic><tp:taxon-name>
                          <tp:taxon-name-part taxon-name-part-type="genus" reg="Hydnophanerochaete">Hydnophanerochaete</tp:taxon-name-part>
                          <tp:taxon-name-part taxon-name-part-type="species" reg="odontoidea">odontoidea</tp:taxon-name-part>
                        </tp:taxon-name></italic>
                    </td><td rowspan="1" colspan="1">Chen 1376</td><td rowspan="1" colspan="1">1–3</td><td rowspan="1" colspan="1">(6–) 6.3–7.3 (–7.5) ´ (2.5–) 2.8–3.3 (–3.5)</td><td rowspan="1" colspan="1">6.8</td><td rowspan="1" colspan="1">3</td><td rowspan="1" colspan="1">2.2</td><td rowspan="1" colspan="1">30</td></tr><tr><td rowspan="1" colspan="1">CWN 00776 <sup>‡, |</sup></td><td rowspan="1" colspan="1">1–3</td><td rowspan="1" colspan="1">(6–) 6.8–8 (–8.5) ´ (2.5–) 2.7–3.2 (–3.5)</td><td rowspan="1" colspan="1">7.4</td><td rowspan="1" colspan="1">2.9</td><td rowspan="1" colspan="1">2.5</td><td rowspan="1" colspan="1">30</td></tr><tr><td rowspan="1" colspan="1">GC 1308-45 <sup>|</sup></td><td rowspan="1" colspan="1">2–3</td><td rowspan="1" colspan="1">(6.5–) 6.7–7.6 (–8) ´ (2.8–) 2.8–3.3 (–3.8)</td><td rowspan="1" colspan="1">7.2</td><td rowspan="1" colspan="1">3.1</td><td rowspan="1" colspan="1">2.3</td><td rowspan="1" colspan="1">30</td></tr><tr><td rowspan="1" colspan="1">GC 1607-20</td><td rowspan="1" colspan="1">2–3</td><td rowspan="1" colspan="1">(7–) 7.4–9 (–10) ´ (2.8–) 2.9–3.5 (–4)</td><td rowspan="1" colspan="1">8.2</td><td rowspan="1" colspan="1">3.2</td><td rowspan="1" colspan="1">2.6</td><td rowspan="1" colspan="1">30</td></tr><tr><td rowspan="1" colspan="1">WEI 15-309</td><td rowspan="1" colspan="1">2–3</td><td rowspan="1" colspan="1">(6–) 6.1–7 (–7.5) ´ (2.5–) 2.7–3 (–3.3)</td><td rowspan="1" colspan="1">6.5</td><td rowspan="1" colspan="1">2.9</td><td rowspan="1" colspan="1">2.3</td><td rowspan="1" colspan="1">30</td></tr><tr><td rowspan="1" colspan="1">WEI 15-348</td><td rowspan="1" colspan="1">2–3</td><td rowspan="1" colspan="1">6–6.9 (–7.5) ´ (2.5–) 2.8–3.3 (–3.5)</td><td rowspan="1" colspan="1">6.5</td><td rowspan="1" colspan="1">3</td><td rowspan="1" colspan="1">2.1</td><td rowspan="1" colspan="1">30</td></tr><tr><td rowspan="1" colspan="1">Wu 0106-35 <sup>|</sup></td><td rowspan="1" colspan="1">2–3</td><td rowspan="1" colspan="1">(6–) 6.4–7.8 (–8) ´ (2.5–) 2.8–3.1 (–3.3)</td><td rowspan="1" colspan="1">7.1</td><td rowspan="1" colspan="1">2.9</td><td rowspan="1" colspan="1">2.4</td><td rowspan="1" colspan="1">30</td></tr><tr><td rowspan="1" colspan="1">Wu 910807-11 <sup>†</sup></td><td rowspan="1" colspan="1">3–4</td><td rowspan="1" colspan="1">(6–) 6.1–7 (–8) ´ (2.5–) 2.5–2.9 (–3.3)</td><td rowspan="1" colspan="1">6.5</td><td rowspan="1" colspan="1">2.7</td><td rowspan="1" colspan="1">2.5</td><td rowspan="1" colspan="1">30</td></tr><tr><td rowspan="1" colspan="1">Wu 911206-38 <sup>‡</sup></td><td rowspan="1" colspan="1">2–3</td><td rowspan="1" colspan="1">(6–) 6.3–7.7 (–8) ´ (2.8–) 2.9–3.2 (–3.5)</td><td rowspan="1" colspan="1">7</td><td rowspan="1" colspan="1">3</td><td rowspan="1" colspan="1">2.3</td><td rowspan="1" colspan="1">30</td></tr><tr><td rowspan="1" colspan="1">Wu 9310-8 <sup>†, |</sup></td><td rowspan="1" colspan="1">2–4</td><td rowspan="1" colspan="1">(6–) 6.5–8 (–8.5) ´ (2.5–) 2.8–3.2 (–3.5)</td><td rowspan="1" colspan="1">7.2</td><td rowspan="1" colspan="1">3</td><td rowspan="1" colspan="1">2.4</td><td rowspan="1" colspan="1">30</td></tr><tr><td rowspan="1" colspan="1">Wu 9310-29</td><td rowspan="1" colspan="1">2–4</td><td rowspan="1" colspan="1">(6–) 6.9–8.1 (–9) ´ (2.5–) 2.7–3.3 (–3.7)</td><td rowspan="1" colspan="1">7.4</td><td rowspan="1" colspan="1">3</td><td rowspan="1" colspan="1">2.5</td><td rowspan="1" colspan="1">30</td></tr><tr><td rowspan="5" colspan="1">
                      <italic><tp:taxon-name>
                          <tp:taxon-name-part taxon-name-part-type="genus" reg="Odontoefibula">Odontoefibula</tp:taxon-name-part>
                          <tp:taxon-name-part taxon-name-part-type="species" reg="orientalis">orientalis</tp:taxon-name-part>
                        </tp:taxon-name></italic>
                    </td><td rowspan="1" colspan="1">GC 1604-130 <sup>|</sup></td><td rowspan="1" colspan="1">4–5</td><td rowspan="1" colspan="1">(5–) 5.4–6.6 (–7) ´ (2.5–) 2.8–3.3 (–3.6)</td><td rowspan="1" colspan="1">6</td><td rowspan="1" colspan="1">3.1</td><td rowspan="1" colspan="1">1.96</td><td rowspan="1" colspan="1">30</td></tr><tr><td rowspan="1" colspan="1">GC 1703-76 <sup>|</sup></td><td rowspan="1" colspan="1">4–5</td><td rowspan="1" colspan="1">(5.5–) 5.8–7.4 (–8) ´ (3–) 3.2–3.9 (–4)</td><td rowspan="1" colspan="1">6.6</td><td rowspan="1" colspan="1">3.5</td><td rowspan="1" colspan="1">1.85</td><td rowspan="1" colspan="1">30</td></tr><tr><td rowspan="1" colspan="1">Wu 0805-59 <sup>|</sup></td><td rowspan="1" colspan="1">3–5</td><td rowspan="1" colspan="1">(5–) 5.1–6.2 (–7) ´ (2.5–) 2.9–3.4 (–3.6)</td><td rowspan="1" colspan="1">5.6</td><td rowspan="1" colspan="1">3.2</td><td rowspan="1" colspan="1">1.79</td><td rowspan="1" colspan="1">30</td></tr><tr><td rowspan="1" colspan="1">Wu 0807-53</td><td rowspan="1" colspan="1">3–6</td><td rowspan="1" colspan="1">(5–) 5.4–6.4 (–7) ´ (3–) 3.1–3.7 (–4)</td><td rowspan="1" colspan="1">5.9</td><td rowspan="1" colspan="1">3.4</td><td rowspan="1" colspan="1">1.71</td><td rowspan="1" colspan="1">30</td></tr><tr><td rowspan="1" colspan="1">Wu 0910-57 <sup>§, |</sup></td><td rowspan="1" colspan="1">3–6</td><td rowspan="1" colspan="1">(5–) 5.4–6.1 (–6.5) ´ (2.8–) 2.9–3.4 (–3.6)</td><td rowspan="1" colspan="1">5.7</td><td rowspan="1" colspan="1">3.2</td><td rowspan="1" colspan="1">1.81</td><td rowspan="1" colspan="1">30</td></tr></tbody></table><table-wrap-foot><p><sup>†</sup> Holotype and paratype of <italic><tp:taxon-name><tp:taxon-name-part taxon-name-part-type="genus" reg="Phanerochaete">Phanerochaete</tp:taxon-name-part><tp:taxon-name-part taxon-name-part-type="species" reg="odontoidea">odontoidea</tp:taxon-name-part></tp:taxon-name></italic>.</p><p><sup>‡</sup> Holotype and paratype of <italic><tp:taxon-name><tp:taxon-name-part taxon-name-part-type="genus" reg="Phanerochaete">P.</tp:taxon-name-part><tp:taxon-name-part taxon-name-part-type="species" reg="subodontoidea">subodontoidea</tp:taxon-name-part></tp:taxon-name></italic>.</p><p><sup>§</sup> Holotype of <italic><tp:taxon-name><tp:taxon-name-part taxon-name-part-type="genus" reg="Odontoefibula">Odontoefibula</tp:taxon-name-part><tp:taxon-name-part taxon-name-part-type="species" reg="orientalis">orientalis</tp:taxon-name-part></tp:taxon-name></italic>.</p><p><sup>|</sup> Used in phylogenetic analyses of the 5-marker dataset.</p></table-wrap-foot></table-wrap></tp:treatment-sec><tp:treatment-sec sec-type="habitat" id="SECID0EUSDI"><title>Habitat.</title><p>On fallen branches of angiosperms or gymnosperms.</p></tp:treatment-sec><tp:treatment-sec sec-type="distribution" id="SECID0EZSDI"><title>Distribution.</title><p>Hitherto known from subtropical to temperate regions of China (Yunnan), Japan, Taiwan and Vietnam.</p></tp:treatment-sec><tp:treatment-sec sec-type="material" id="SECID0E5SDI"><title>Additional specimens examined.</title><p>CHINA. Yunnan: Diqing Tibetan Autonomous Prefecture, Deqin County, Xiayubeng Village, Shenhu Trail, 3500 m alt., on fallen branch of gymnosperm, leg. C.C. Chen, 14 Aug 2013, <italic>GC 1308-45</italic> (TNM F27660). JAPAN. Honshu: Nagano Prefecture, Nagano City, Myoko-Togakushi Renzan National Park, <named-content xmlns:xlink="http://www.w3.org/1999/xlink" content-type="dwc:verbatimCoordinates" xlink:type="simple"><named-content content-type="geo-json" specific-use="{&#34;type&#34;:&#34;Point&#34;,&#34;coordinates&#34;:[138.072222,36.759722]}" id="NCID0EJTDI" xlink:type="simple">36°45’35”N, 138°04’20”E</named-content></named-content>, 1235 m alt., on branch of <italic><tp:taxon-name><tp:taxon-name-part taxon-name-part-type="genus" reg="Quercus">Quercus</tp:taxon-name-part></tp:taxon-name></italic> sp., leg. C.C. Chen &amp; C. L. Chen, 29 July 2016, <italic>GC 1607-20</italic> (TNM F30785). TAIWAN. Chiayi: Yushan National Park, Nanhsi Forest Road, <named-content xmlns:xlink="http://www.w3.org/1999/xlink" content-type="dwc:verbatimCoordinates" xlink:type="simple"><named-content content-type="geo-json" specific-use="{&#34;type&#34;:&#34;Point&#34;,&#34;coordinates&#34;:[120.900000,23.466667]}" id="NCID0E1TDI" xlink:type="simple">23°28’N, 120°54’E</named-content></named-content>, 1850 m alt., on fallen branch of angiosperm, leg. S.H. Wu &amp; S.Z. Chen, 13 Oct 1993, <italic>Wu 9310-8</italic> (paratype of <italic><tp:taxon-name><tp:taxon-name-part taxon-name-part-type="genus" reg="Phanerochaete">P.</tp:taxon-name-part><tp:taxon-name-part taxon-name-part-type="species" reg="odontoidea">odontoidea</tp:taxon-name-part></tp:taxon-name></italic>, TNM F14824); <italic>Wu 9310-29</italic> (TNM F14826); 1800 m alt., on fallen branch of angiosperm, leg. S.H. Wu &amp; S.Z. Chen, 13 Jun 1996, <italic>Wu 9606-55</italic> (TNM F5085). Ilan: Fushan Botanical Garden, <named-content xmlns:xlink="http://www.w3.org/1999/xlink" content-type="dwc:verbatimCoordinates" xlink:type="simple"><named-content content-type="geo-json" specific-use="{&#34;type&#34;:&#34;Point&#34;,&#34;coordinates&#34;:[121.583333,24.766667]}" id="NCID0ETUDI" xlink:type="simple">24°46’N, 121°35’E</named-content></named-content>, 650 m alt., on fallen branch of angiosperm, leg. S.H. Wu et al., 28 Jun 2002, <italic>Wu 0106-35</italic> (TNM F13460). Nantou: Tungpu Township, Leleku, 1450 m alt., on fallen rotten wood, leg. W.N. Chou, 13 Apr 1994, <italic>CWN 00776</italic> (holotype of <italic><tp:taxon-name><tp:taxon-name-part taxon-name-part-type="genus" reg="Phanerochaete">P.</tp:taxon-name-part><tp:taxon-name-part taxon-name-part-type="species" reg="subodontoidea">subodontoidea</tp:taxon-name-part></tp:taxon-name></italic>, TNM F14836). Kaohsiung: Maolin District, Tona Nursery, <named-content xmlns:xlink="http://www.w3.org/1999/xlink" content-type="dwc:verbatimCoordinates" xlink:type="simple"><named-content content-type="geo-json" specific-use="{&#34;type&#34;:&#34;Point&#34;,&#34;coordinates&#34;:[120.733333,22.900000]}" id="NCID0EKVDI" xlink:type="simple">22°54’N, 120°44’E</named-content></named-content>, 850 m alt., on fallen branch of angiosperm, leg. S.Z. Chen, 31 Mar 2005, <italic>Chen 1376</italic> (TNM F18764). New Taipei: Chinshan District, Yangmingshan National Park, Yulu Historical Trail, <named-content xmlns:xlink="http://www.w3.org/1999/xlink" content-type="dwc:verbatimCoordinates" xlink:type="simple"><named-content content-type="geo-json" specific-use="{&#34;type&#34;:&#34;Point&#34;,&#34;coordinates&#34;:[121.583333,25.166667]}" id="NCID0EUVDI" xlink:type="simple">25°10’N, 121°35’E</named-content></named-content>, 516 m alt., on fallen branch of angiosperm, leg. C.C. Chen, C.L. Wei, W.C. Chen &amp; S. Li, 26 Aug 2015, <italic>WEI 15-309</italic> (TNM F29370); <italic>WEI 15-348</italic> (TNM F29384). Taichung: Chiapaotai, 850 m alt., on fallen branch of angiosperm, leg. S.H. Wu, 6 Dec 1991, <italic>Wu 911206-38</italic> (paratype of <italic><tp:taxon-name><tp:taxon-name-part taxon-name-part-type="genus" reg="Phanerochaete">P.</tp:taxon-name-part><tp:taxon-name-part taxon-name-part-type="species" reg="subodontoidea">subodontoidea</tp:taxon-name-part></tp:taxon-name></italic>, TNM F14818). VIETNAM. Lam Dong: Bi Doup Nui Ba National Park, <named-content xmlns:xlink="http://www.w3.org/1999/xlink" content-type="dwc:verbatimCoordinates" xlink:type="simple"><named-content content-type="geo-json" specific-use="{&#34;type&#34;:&#34;Point&#34;,&#34;coordinates&#34;:[108.680000,12.179167]}" id="NCID0ENWDI" xlink:type="simple">12°10’45”N, 108°40’48”E</named-content></named-content>, 1447 m alt., on fallen branch of angiosperm, leg. C.C. Chen, 15 Oct 2017, <italic>GC 1710-59</italic> (TNM F31365).</p></tp:treatment-sec><tp:treatment-sec sec-type="remarks" id="SECID0EUWDI"><title>Remarks.</title><p><italic><tp:taxon-name><tp:taxon-name-part taxon-name-part-type="genus" reg="Phanerochaete">Phanerochaete</tp:taxon-name-part><tp:taxon-name-part taxon-name-part-type="species" reg="subodontoidea">subodontoidea</tp:taxon-name-part></tp:taxon-name></italic> morphologically resembles <italic><tp:taxon-name><tp:taxon-name-part taxon-name-part-type="genus" reg="Phanerochaete">Phanerochaete</tp:taxon-name-part><tp:taxon-name-part taxon-name-part-type="species" reg="odontoidea">odontoidea</tp:taxon-name-part></tp:taxon-name></italic>, whereas they were distinguished merely based on the width of basidiospores [<italic><tp:taxon-name><tp:taxon-name-part taxon-name-part-type="genus" reg="Phanerochaete">P.</tp:taxon-name-part><tp:taxon-name-part taxon-name-part-type="species" reg="odontoidea">odontoidea</tp:taxon-name-part></tp:taxon-name></italic>: 2.6–3 µm vs. <italic><tp:taxon-name><tp:taxon-name-part taxon-name-part-type="genus" reg="Phanerochaete">P.</tp:taxon-name-part><tp:taxon-name-part taxon-name-part-type="species" reg="subodontoidea">subodontoidea</tp:taxon-name-part></tp:taxon-name></italic>: 3–3.7 µm, <xref ref-type="bibr" rid="B37">Wu (2000)</xref>]. However, after carefully measuring the basidiospore size of available specimens of these two species, we found basidiospore ranges are highly overlapping (Table <xref ref-type="table" rid="T2">2</xref>). Additionally, the ITS sequences of the holotype of <italic><tp:taxon-name><tp:taxon-name-part taxon-name-part-type="genus" reg="Phanerochaete">P.</tp:taxon-name-part><tp:taxon-name-part taxon-name-part-type="species" reg="subodontoidea">subodontoidea</tp:taxon-name-part></tp:taxon-name></italic> (<italic>CWN 00776</italic>) is almost identical to the ITS sequences of the paratype of <italic><tp:taxon-name><tp:taxon-name-part taxon-name-part-type="genus" reg="Phanerochaete">P.</tp:taxon-name-part><tp:taxon-name-part taxon-name-part-type="species" reg="odontoidea">odontoidea</tp:taxon-name-part></tp:taxon-name></italic> (<italic>Wu 9310-8</italic>). We failed to obtain sequences from the holotype of <italic><tp:taxon-name><tp:taxon-name-part taxon-name-part-type="genus" reg="Phanerochaete">P.</tp:taxon-name-part><tp:taxon-name-part taxon-name-part-type="species" reg="odontoidea">odontoidea</tp:taxon-name-part></tp:taxon-name></italic> (<italic>Wu 910807-11</italic>), but <italic>Wu 9310-8</italic> was confirmed as conspecific with the holotype by morphological comparison. Thus, based on morphological and molecular evidence (Fig. <xref ref-type="fig" rid="F1">2</xref>), <italic><tp:taxon-name><tp:taxon-name-part taxon-name-part-type="genus" reg="Phanerochaete">P.</tp:taxon-name-part><tp:taxon-name-part taxon-name-part-type="species" reg="subodontoidea">subodontoidea</tp:taxon-name-part></tp:taxon-name></italic> is treated as a synonym of <italic><tp:taxon-name><tp:taxon-name-part taxon-name-part-type="genus" reg="Phanerochaete">P.</tp:taxon-name-part><tp:taxon-name-part taxon-name-part-type="species" reg="odontoidea">odontoidea</tp:taxon-name-part></tp:taxon-name></italic>. A paratype specimen named <italic><tp:taxon-name><tp:taxon-name-part taxon-name-part-type="genus" reg="Phanerochaete">P.</tp:taxon-name-part><tp:taxon-name-part taxon-name-part-type="species" reg="odontoidea">odontoidea</tp:taxon-name-part></tp:taxon-name></italic> (<italic>Wu 9311-46</italic>) probably belongs to the genus <italic><tp:taxon-name><tp:taxon-name-part taxon-name-part-type="genus" reg="Flavodon">Flavodon</tp:taxon-name-part></tp:taxon-name></italic> Ryvarden based on preliminary BLAST results of nuc 28S sequences. However, this specimen was not included in this study.</p></tp:treatment-sec><tp:treatment-sec><!--Section generated to contain objects referenced in tp:taxon-treatment.--><fig id="F1" position="float" orientation="portrait"><label>Figure 2.</label><caption><p>The majority-rule consensus phylograms of the Bayesian Inference analysis of the ITS sequences of <italic><tp:taxon-name><tp:taxon-name-part taxon-name-part-type="genus" reg="Hydnophanerochaete">Hydnophanerochaete</tp:taxon-name-part><tp:taxon-name-part taxon-name-part-type="species" reg="odontoidea">odontoidea</tp:taxon-name-part></tp:taxon-name></italic>. Nodes are labelled with Bayesian Posterior Probabilities ≥ 0.9. Scale bars = substitutions per site.</p></caption><graphic xmlns:xlink="http://www.w3.org/1999/xlink" xlink:href="mycokeys-39-075-g002.jpg" position="float" orientation="portrait" xlink:type="simple" id="oo_228895.jpg"/></fig></tp:treatment-sec><ref-list><ref id="B37"><mixed-citation xmlns:xlink="http://www.w3.org/1999/xlink" xlink:type="simple"><person-group><name name-style="western"><surname>Wu</surname><given-names>SH</given-names></name></person-group> (<year>2000</year>) <article-title>Six new species of <italic><tp:taxon-name><tp:taxon-name-part taxon-name-part-type="genus">Phanerochaete</tp:taxon-name-part></tp:taxon-name></italic> from Taiwan.</article-title><source>Botanical Bulletin of Academia Sinica</source><volume>41</volume>: <fpage>165</fpage>–<lpage>174</lpage>.</mixed-citation></ref></ref-list></tp:taxon-treatment>
