# Supplementary material for: Hydnophanerochaete and Odontoefibula, two new genera of phanerochaetoid fungi (Polyporales, Basidiomycota) from East Asia
Source: MycoKeys. 2018 Sep 17;(39):75–96. doi: 10.3897/mycokeys.39.28010 (PMC6160836; doi:10.3897/mycokeys.39.28010)
Supplement: XML Treatment for Odontoefibula [file mycokeys.39.28010-treatment3.xml]

<!DOCTYPE tp:taxon-treatment
  PUBLIC "-//TaxonX//DTD Taxonomic Treatment Publishing DTD v0 20100105//EN" "tax-treatment-NSO.dtd">
<tp:taxon-treatment xmlns:tp="http://www.plazi.org/taxpub"><tp:treatment-meta><kwd-group><label>Taxon classification</label><kwd><named-content xmlns:xlink="http://www.w3.org/1999/xlink" content-type="kingdom">Fungi</named-content></kwd><kwd><named-content xmlns:xlink="http://www.w3.org/1999/xlink" content-type="order">ORDO</named-content></kwd><kwd><named-content xmlns:xlink="http://www.w3.org/1999/xlink" content-type="family">FAMILIA</named-content></kwd></kwd-group><mixed-citation publication-type="journal"><person-group><name><surname>Chen</surname><given-names>Che-Chih</given-names></name><name><surname>Wu</surname><given-names>Sheng-Hua</given-names></name><name><surname>Chen</surname><given-names>Chi-Yu</given-names></name></person-group><article-title><italic><tp:taxon-name><tp:taxon-name-part taxon-name-part-type="genus" reg="Hydnophanerochaete">Hydnophanerochaete</tp:taxon-name-part></tp:taxon-name></italic> and <italic><tp:taxon-name><tp:taxon-name-part taxon-name-part-type="genus" reg="Odontoefibula">Odontoefibula</tp:taxon-name-part></tp:taxon-name></italic>, two new genera of phanerochaetoid fungi (<tp:taxon-name><tp:taxon-name-part taxon-name-part-type="order">Polyporales</tp:taxon-name-part></tp:taxon-name>, <tp:taxon-name><tp:taxon-name-part taxon-name-part-type="phylum">Basidiomycota</tp:taxon-name-part></tp:taxon-name>) from East Asia</article-title><source>MycoKeys</source><day>17</day><month>9</month><year>2018</year><volume>2018</volume><issue>39</issue><fpage>75</fpage><lpage>96</lpage><pub-id pub-id-type="doi">10.3897/mycokeys.39.28010</pub-id></mixed-citation></tp:treatment-meta><tp:nomenclature><tp:taxon-name>
              <tp:taxon-name-part taxon-name-part-type="genus" reg="Odontoefibula">Odontoefibula</tp:taxon-name-part>
              <object-id xmlns:xlink="http://www.w3.org/1999/xlink" content-type="mycobank" xlink:type="simple">MB824075</object-id>
            </tp:taxon-name><tp:taxon-authority>C.C. Chen &amp; Sheng H. Wu</tp:taxon-authority><tp:taxon-status xmlns:xlink="http://www.w3.org/1999/xlink" xlink:type="simple">gen. nov.</tp:taxon-status></tp:nomenclature><tp:treatment-sec sec-type="type species" id="SECID0EJ3DI"><title>Type species.</title><p><italic><tp:taxon-name><tp:taxon-name-part taxon-name-part-type="genus" reg="Odontoefibula">Odontoefibula</tp:taxon-name-part><tp:taxon-name-part taxon-name-part-type="species" reg="orientalis">orientalis</tp:taxon-name-part></tp:taxon-name></italic>.</p></tp:treatment-sec><tp:treatment-sec sec-type="etymology" id="SECID0E13DI"><title>Etymology.</title><p>From <italic>odonto</italic> (= tooth-like) + <italic>efibula</italic> (= without clamp connection), referring to the odontioid hymenial surface and simple-septate hyphae of the genus.</p></tp:treatment-sec><tp:treatment-sec sec-type="description" id="SECID0EM4DI"><title>Description.</title><p>Basidiocarps annual, resupinate, effused, adnate, membranaceous to ceraceous. Hymenial surface at first honey yellow, becoming ochraceous to pale brown with age, turning dark reddish in KOH, initially smooth to slightly tuberculate, becoming grandinioid to odontioid with age. Aculei conical to cylindrical, separate or fused, up to 0.3 mm long.</p><p>Hyphal system monomitic; hyphae normally simple-septate. Subiculum uniform, with dense texture; basal hyphae interwoven, somewhat horizontal or with irregular orientation, colourless, thin- to slightly thick-walled; subicular hyphae somewhat vertical, colourless, thin- to slightly thick-walled. Subhymenium not clearly differentiated from subiculum. Central trama of fairly dense texture; hyphae vertical, colourless, thin- to slightly thick-walled. Cystidia lacking, but projecting hyphal ends in the hymenium may be present. Basidia clavate to narrowly clavate, 4-sterigmate. Basidiospores ellipsoid, smooth, thin-walled, inamyloid, non-dextrinoid, acyanophilous.</p></tp:treatment-sec><tp:treatment-sec sec-type="remarks" id="SECID0ES4DI"><title>Remarks.</title><p><italic><tp:taxon-name><tp:taxon-name-part taxon-name-part-type="genus" reg="Phaneroites">Phaneroites</tp:taxon-name-part></tp:taxon-name></italic> Hjortstam &amp; Ryvarden, a monotypic genus introduced to accommodate <italic><tp:taxon-name><tp:taxon-name-part taxon-name-part-type="genus" reg="Phanerochaete">P.</tp:taxon-name-part><tp:taxon-name-part taxon-name-part-type="species" reg="subquercinus">subquercinus</tp:taxon-name-part></tp:taxon-name></italic> (Henn.) Hjortstam &amp; Ryvarden, resembles <italic><tp:taxon-name><tp:taxon-name-part taxon-name-part-type="genus" reg="Odontoefibula">Odontoefibula</tp:taxon-name-part></tp:taxon-name></italic> in having odontioid hymenial surface and a monomitic hyphal system with ordinarily simple-septate hyphae. However, <italic><tp:taxon-name><tp:taxon-name-part taxon-name-part-type="genus" reg="Phaneroites">Phaneroites</tp:taxon-name-part></tp:taxon-name></italic> is distinguished from <italic><tp:taxon-name><tp:taxon-name-part taxon-name-part-type="genus" reg="Odontoefibula">Odontoefibula</tp:taxon-name-part></tp:taxon-name></italic> by having thin-walled subicular hyphae, a few clamped septa on hyphae next to the substratum and subcapitate cystidia (<xref ref-type="bibr" rid="B13">Hjortstam and Ryvarden 2010</xref>). Moreover, basidiocarps of <italic><tp:taxon-name><tp:taxon-name-part taxon-name-part-type="genus" reg="Odontoefibula">Odontoefibula</tp:taxon-name-part></tp:taxon-name></italic> turn dark reddish in KOH, while this reaction was not reported from <italic><tp:taxon-name><tp:taxon-name-part taxon-name-part-type="genus" reg="Phaneroites">Phaneroites</tp:taxon-name-part></tp:taxon-name></italic>.</p></tp:treatment-sec><ref-list><ref id="B13"><mixed-citation xmlns:xlink="http://www.w3.org/1999/xlink" xlink:type="simple"><person-group><name name-style="western"><surname>Hjortstam</surname><given-names>K</given-names></name><name name-style="western"><surname>Ryvarden</surname><given-names>L</given-names></name></person-group> (<year>2010</year>) <article-title><italic><tp:taxon-name><tp:taxon-name-part taxon-name-part-type="genus">Phanerodontia</tp:taxon-name-part></tp:taxon-name></italic> and <italic><tp:taxon-name><tp:taxon-name-part taxon-name-part-type="genus">Phaneroites</tp:taxon-name-part></tp:taxon-name></italic>, two corticioid taxa (<tp:taxon-name><tp:taxon-name-part taxon-name-part-type="phylum">Basidiomycotina</tp:taxon-name-part></tp:taxon-name>) proposed from tropical areas.</article-title><source>Synopsis Fungorum</source><volume>27</volume>: <fpage>26</fpage>–<lpage>33</lpage>.</mixed-citation></ref></ref-list></tp:taxon-treatment>
