# Supplementary material for: Hydnophanerochaete and Odontoefibula, two new genera of phanerochaetoid fungi (Polyporales, Basidiomycota) from East Asia
Source: MycoKeys. 2018 Sep 17;(39):75–96. doi: 10.3897/mycokeys.39.28010 (PMC6160836; doi:10.3897/mycokeys.39.28010)
Supplement: XML Treatment for Odontoefibula orientalis [file mycokeys.39.28010-treatment4.xml]

<!DOCTYPE tp:taxon-treatment
  PUBLIC "-//TaxonX//DTD Taxonomic Treatment Publishing DTD v0 20100105//EN" "tax-treatment-NSO.dtd">
<tp:taxon-treatment xmlns:tp="http://www.plazi.org/taxpub"><tp:treatment-meta><kwd-group><label>Taxon classification</label><kwd><named-content xmlns:xlink="http://www.w3.org/1999/xlink" content-type="kingdom">Fungi</named-content></kwd><kwd><named-content xmlns:xlink="http://www.w3.org/1999/xlink" content-type="order">ORDO</named-content></kwd><kwd><named-content xmlns:xlink="http://www.w3.org/1999/xlink" content-type="family">FAMILIA</named-content></kwd></kwd-group><mixed-citation publication-type="journal"><person-group><name><surname>Chen</surname><given-names>Che-Chih</given-names></name><name><surname>Wu</surname><given-names>Sheng-Hua</given-names></name><name><surname>Chen</surname><given-names>Chi-Yu</given-names></name></person-group><article-title><italic><tp:taxon-name><tp:taxon-name-part taxon-name-part-type="genus" reg="Hydnophanerochaete">Hydnophanerochaete</tp:taxon-name-part></tp:taxon-name></italic> and <italic><tp:taxon-name><tp:taxon-name-part taxon-name-part-type="genus" reg="Odontoefibula">Odontoefibula</tp:taxon-name-part></tp:taxon-name></italic>, two new genera of phanerochaetoid fungi (<tp:taxon-name><tp:taxon-name-part taxon-name-part-type="order">Polyporales</tp:taxon-name-part></tp:taxon-name>, <tp:taxon-name><tp:taxon-name-part taxon-name-part-type="phylum">Basidiomycota</tp:taxon-name-part></tp:taxon-name>) from East Asia</article-title><source>MycoKeys</source><day>17</day><month>9</month><year>2018</year><volume>2018</volume><issue>39</issue><fpage>75</fpage><lpage>96</lpage><pub-id pub-id-type="doi">10.3897/mycokeys.39.28010</pub-id></mixed-citation></tp:treatment-meta><tp:nomenclature><tp:taxon-name>
              <tp:taxon-name-part taxon-name-part-type="genus" reg="Odontoefibula">Odontoefibula</tp:taxon-name-part>
              <tp:taxon-name-part taxon-name-part-type="species" reg="orientalis">orientalis</tp:taxon-name-part>
              <object-id xmlns:xlink="http://www.w3.org/1999/xlink" content-type="mycobank" xlink:type="simple">MB824076</object-id>
            </tp:taxon-name><tp:taxon-authority>C.C. Chen &amp; Sheng H. Wu</tp:taxon-authority><tp:taxon-status xmlns:xlink="http://www.w3.org/1999/xlink" xlink:type="simple">sp. nov.</tp:taxon-status><xref ref-type="fig" rid="F2">Figs 3b</xref><xref ref-type="fig" rid="F4">and 5</xref></tp:nomenclature><tp:treatment-sec sec-type="Holotype" id="SECID0EDBAK"><title>Holotype.</title><p>CHINA. Beijing: Xiangshan Park, <named-content xmlns:xlink="http://www.w3.org/1999/xlink" content-type="dwc:verbatimCoordinates" xlink:type="simple"><named-content content-type="geo-json" specific-use="{&#34;type&#34;:&#34;Point&#34;,&#34;coordinates&#34;:[116.183333,39.983333]}" id="NCID0EMBAK" xlink:type="simple">39°59’N, 116°11’E</named-content></named-content>, 70 m alt., on fallen trunk of <italic><tp:taxon-name><tp:taxon-name-part taxon-name-part-type="genus" reg="Amygdalus">Amygdalus</tp:taxon-name-part><tp:taxon-name-part taxon-name-part-type="species" reg="davidiana">davidiana</tp:taxon-name-part></tp:taxon-name></italic> (Carrière) de Vos ex Henry, leg. S.H. Wu, 14 Oct 2009, <italic>Wu 0910-57</italic> (TNM F23847).</p></tp:treatment-sec><tp:treatment-sec sec-type="etymology" id="SECID0E5BAK"><title>Etymology.</title><p>From <italic><tp:taxon-name><tp:taxon-name-part taxon-name-part-type="genus" reg="Odontoefibula"/><tp:taxon-name-part taxon-name-part-type="species" reg="orientalis">orientalis</tp:taxon-name-part></tp:taxon-name></italic> (= Eastern world), where the specimens were collected.</p></tp:treatment-sec><tp:treatment-sec sec-type="description" id="SECID0EOCAK"><title>Description.</title><p>Basidiocarps annual, effused, adnate, membranaceous to subceraceous, somewhat brittle, 200–400 μm thick in section (aculei excluded). The hymenial surface at first honey yellow, darkening to ochraceous to pale brown with age, turning dark reddish in KOH, slightly tuberculate when young, becoming odontioid with age, extensively cracked; margin paler, thinning out, slightly filamentous. Aculei conical to cylindrical, usually fused at the base, with rounded to obtuse apex, 3–6 per mm, ca. 0.1–0.3 × 0.1–0.2 mm.</p><p>Hyphal system monomitic; hyphae simple-septate. Subiculum uniform, with dense texture, 200–300 μm thick; subicular hyphae somewhat vertical, colourless, 2.5–4 μm diam., 0.5–0.8 μm thick walls; hyphae near substratum interwoven, with irregular orientation, tortuous, colourless, irregularly swollen, 4–8 μm diam., 0.5–1 μm thick walls. Subhymenium not clearly differentiated from subiculum, with fairly dense texture, hyphae somewhat vertical, colourless, 3–4 μm diam., thin- to slightly thick-walled. Trama of aculei of dense texture; hyphae mainly vertical, other aspects similar to those in subiculum. Large crystal masses scattered throughout the section. Cystidia lacking, but projecting hyphal ends in the hymenium may be present. Basidia clavate to narrowly clavate, 25–40 × 6–7 μm, 4-sterigmate, often with small oily drops. Basidiospores ellipsoid, adaxially slightly concave, smooth, thin-walled, sometimes with small oily drops, inamyloid, non-dextrinoid, acyanophilous, 5.1–6.6 × 2.8–3.4 μm (Table <xref ref-type="table" rid="T2">2</xref>).</p><fig id="F4" position="float" orientation="portrait"><label>Figure 5.</label><caption><p><italic><tp:taxon-name><tp:taxon-name-part taxon-name-part-type="genus" reg="Odontoefibula">Odontoefibula</tp:taxon-name-part><tp:taxon-name-part taxon-name-part-type="species" reg="orientalis">orientalis</tp:taxon-name-part></tp:taxon-name></italic> (holotype, <italic>Wu 0910-57</italic>) <bold>a</bold> Profile of basidiocarp section <bold>b</bold> Part of the vertical section of trama <bold>c</bold> Basal hyphae <bold>d</bold> Subicular hyphae <bold>e</bold> Basidia <bold>f</bold> Basidiospores. Scale bars: 200 μm (<bold>a</bold>); 10 μm (<bold>c–d)</bold>; 5 μm (<bold>e–f)</bold>.</p></caption><graphic xmlns:xlink="http://www.w3.org/1999/xlink" xlink:href="mycokeys-39-075-g005.jpg" position="float" orientation="portrait" xlink:type="simple" id="oo_228898.jpg"/></fig></tp:treatment-sec><tp:treatment-sec sec-type="habitat" id="SECID0EFEAK"><title>Habitat.</title><p>On fallen trunk of angiosperm (e.g. <italic><tp:taxon-name><tp:taxon-name-part taxon-name-part-type="genus" reg="Amygdalus">Amygdalus</tp:taxon-name-part></tp:taxon-name></italic>).</p></tp:treatment-sec><tp:treatment-sec sec-type="distribution" id="SECID0ESEAK"><title>Distribution.</title><p>Hitherto known from China (Beijing), Japan and Taiwan.</p></tp:treatment-sec><tp:treatment-sec sec-type="material" id="SECID0EXEAK"><title>Additional specimens examined (paratypes).</title><p>JAPAN. Honshu: Ibaraki Prefecture, Joso City, Mt. Ju-ichimen-yama, along Kinu-gawa River, on branch of <italic><tp:taxon-name><tp:taxon-name-part taxon-name-part-type="genus" reg="Prunus">Prunus</tp:taxon-name-part></tp:taxon-name></italic> sp., leg. S.H. Wu, 12 July 2008, <italic>Wu 0807-53</italic> (TNM F22091). TAIWAN. Pingtung: Laiyi Township, Pengjishan Trail, <named-content xmlns:xlink="http://www.w3.org/1999/xlink" content-type="dwc:verbatimCoordinates" xlink:type="simple"><named-content content-type="geo-json" specific-use="{&#34;type&#34;:&#34;Point&#34;,&#34;coordinates&#34;:[120.635278,22.514444]}" id="NCID0EJFAK" xlink:type="simple">22°30’52”N, 120°38’07”E</named-content></named-content>, 248 m alt., on fallen trunk of angiosperm, leg. C.C. Chen, 25 Mar 2017, <italic>GC 1703-76</italic> (TNM F31460). Taichung: Hoping District, between 27–27.5 km of Dasyueshan Forestry Road, Yuanzueishan Trail, 1800 m alt., on fallen rotten trunk of angiosperm, leg. S.H. Wu, S.Z. Chen &amp; Y.T. Wang, 22 May 2008, <italic>Wu 0805-59</italic> (TNM F22495). Hualien: Sioulin Township, Taroko National Park, Lushui Hiking Trail, <named-content xmlns:xlink="http://www.w3.org/1999/xlink" content-type="dwc:verbatimCoordinates" xlink:type="simple"><named-content content-type="geo-json" specific-use="{&#34;type&#34;:&#34;Point&#34;,&#34;coordinates&#34;:[121.502778,24.180833]}" id="NCID0EVFAK" xlink:type="simple">24°10’51”N, 121°30’10”E</named-content></named-content>, 578 m alt., on fallen trunk of angiosperm, leg. C.C. Chen, 24 Apr 2016, <italic>GC 1604-130</italic> (TNM F31364).</p></tp:treatment-sec><tp:treatment-sec><!--Section generated to contain objects referenced in tp:taxon-treatment.--><fig id="F2" position="float" orientation="portrait"><label>Figure 3.</label><caption><p>Basidiocarp surfaces <bold>a</bold><italic><tp:taxon-name><tp:taxon-name-part taxon-name-part-type="genus" reg="Hydnophanerochaete">Hydnophanerochaete</tp:taxon-name-part><tp:taxon-name-part taxon-name-part-type="species" reg="odontoidea">odontoidea</tp:taxon-name-part></tp:taxon-name></italic> (holotype of <italic><tp:taxon-name><tp:taxon-name-part taxon-name-part-type="genus" reg="Phanerochaete">Phanerochaete</tp:taxon-name-part><tp:taxon-name-part taxon-name-part-type="species" reg="subodontoidea">subodontoidea</tp:taxon-name-part></tp:taxon-name></italic>, <italic>CWN 00776</italic>) <bold>b</bold><italic><tp:taxon-name><tp:taxon-name-part taxon-name-part-type="genus" reg="Odontoefibula">Odontoefibula</tp:taxon-name-part><tp:taxon-name-part taxon-name-part-type="species" reg="orientalis">orientalis</tp:taxon-name-part></tp:taxon-name></italic> (holotype, <italic>Wu 0910-57</italic>). Scale bar: 1 mm.</p></caption><graphic xmlns:xlink="http://www.w3.org/1999/xlink" xlink:href="mycokeys-39-075-g003.jpg" position="float" orientation="portrait" xlink:type="simple" id="oo_228896.jpg"/></fig><table-wrap id="T2" position="float" orientation="portrait"><label>Table 2.</label><caption><p>Aculei and basidiospore measurements of basidiocarps.</p></caption><table id="TID0EM4BI" rules="all"><tbody><tr><th rowspan="1" colspan="1">Species</th><th rowspan="1" colspan="1">Specimens</th><th rowspan="1" colspan="1">Aculei (per mm)</th><th rowspan="1" colspan="1">Range (μm)</th><th rowspan="1" colspan="1">L (μm)</th><th rowspan="1" colspan="1">W (μm)</th><th rowspan="1" colspan="1">Q</th><th rowspan="1" colspan="1">n</th></tr><tr><td rowspan="11" colspan="1">
                      <italic><tp:taxon-name>
                          <tp:taxon-name-part taxon-name-part-type="genus" reg="Hydnophanerochaete">Hydnophanerochaete</tp:taxon-name-part>
                          <tp:taxon-name-part taxon-name-part-type="species" reg="odontoidea">odontoidea</tp:taxon-name-part>
                        </tp:taxon-name></italic>
                    </td><td rowspan="1" colspan="1">Chen 1376</td><td rowspan="1" colspan="1">1–3</td><td rowspan="1" colspan="1">(6–) 6.3–7.3 (–7.5) ´ (2.5–) 2.8–3.3 (–3.5)</td><td rowspan="1" colspan="1">6.8</td><td rowspan="1" colspan="1">3</td><td rowspan="1" colspan="1">2.2</td><td rowspan="1" colspan="1">30</td></tr><tr><td rowspan="1" colspan="1">CWN 00776 <sup>‡, |</sup></td><td rowspan="1" colspan="1">1–3</td><td rowspan="1" colspan="1">(6–) 6.8–8 (–8.5) ´ (2.5–) 2.7–3.2 (–3.5)</td><td rowspan="1" colspan="1">7.4</td><td rowspan="1" colspan="1">2.9</td><td rowspan="1" colspan="1">2.5</td><td rowspan="1" colspan="1">30</td></tr><tr><td rowspan="1" colspan="1">GC 1308-45 <sup>|</sup></td><td rowspan="1" colspan="1">2–3</td><td rowspan="1" colspan="1">(6.5–) 6.7–7.6 (–8) ´ (2.8–) 2.8–3.3 (–3.8)</td><td rowspan="1" colspan="1">7.2</td><td rowspan="1" colspan="1">3.1</td><td rowspan="1" colspan="1">2.3</td><td rowspan="1" colspan="1">30</td></tr><tr><td rowspan="1" colspan="1">GC 1607-20</td><td rowspan="1" colspan="1">2–3</td><td rowspan="1" colspan="1">(7–) 7.4–9 (–10) ´ (2.8–) 2.9–3.5 (–4)</td><td rowspan="1" colspan="1">8.2</td><td rowspan="1" colspan="1">3.2</td><td rowspan="1" colspan="1">2.6</td><td rowspan="1" colspan="1">30</td></tr><tr><td rowspan="1" colspan="1">WEI 15-309</td><td rowspan="1" colspan="1">2–3</td><td rowspan="1" colspan="1">(6–) 6.1–7 (–7.5) ´ (2.5–) 2.7–3 (–3.3)</td><td rowspan="1" colspan="1">6.5</td><td rowspan="1" colspan="1">2.9</td><td rowspan="1" colspan="1">2.3</td><td rowspan="1" colspan="1">30</td></tr><tr><td rowspan="1" colspan="1">WEI 15-348</td><td rowspan="1" colspan="1">2–3</td><td rowspan="1" colspan="1">6–6.9 (–7.5) ´ (2.5–) 2.8–3.3 (–3.5)</td><td rowspan="1" colspan="1">6.5</td><td rowspan="1" colspan="1">3</td><td rowspan="1" colspan="1">2.1</td><td rowspan="1" colspan="1">30</td></tr><tr><td rowspan="1" colspan="1">Wu 0106-35 <sup>|</sup></td><td rowspan="1" colspan="1">2–3</td><td rowspan="1" colspan="1">(6–) 6.4–7.8 (–8) ´ (2.5–) 2.8–3.1 (–3.3)</td><td rowspan="1" colspan="1">7.1</td><td rowspan="1" colspan="1">2.9</td><td rowspan="1" colspan="1">2.4</td><td rowspan="1" colspan="1">30</td></tr><tr><td rowspan="1" colspan="1">Wu 910807-11 <sup>†</sup></td><td rowspan="1" colspan="1">3–4</td><td rowspan="1" colspan="1">(6–) 6.1–7 (–8) ´ (2.5–) 2.5–2.9 (–3.3)</td><td rowspan="1" colspan="1">6.5</td><td rowspan="1" colspan="1">2.7</td><td rowspan="1" colspan="1">2.5</td><td rowspan="1" colspan="1">30</td></tr><tr><td rowspan="1" colspan="1">Wu 911206-38 <sup>‡</sup></td><td rowspan="1" colspan="1">2–3</td><td rowspan="1" colspan="1">(6–) 6.3–7.7 (–8) ´ (2.8–) 2.9–3.2 (–3.5)</td><td rowspan="1" colspan="1">7</td><td rowspan="1" colspan="1">3</td><td rowspan="1" colspan="1">2.3</td><td rowspan="1" colspan="1">30</td></tr><tr><td rowspan="1" colspan="1">Wu 9310-8 <sup>†, |</sup></td><td rowspan="1" colspan="1">2–4</td><td rowspan="1" colspan="1">(6–) 6.5–8 (–8.5) ´ (2.5–) 2.8–3.2 (–3.5)</td><td rowspan="1" colspan="1">7.2</td><td rowspan="1" colspan="1">3</td><td rowspan="1" colspan="1">2.4</td><td rowspan="1" colspan="1">30</td></tr><tr><td rowspan="1" colspan="1">Wu 9310-29</td><td rowspan="1" colspan="1">2–4</td><td rowspan="1" colspan="1">(6–) 6.9–8.1 (–9) ´ (2.5–) 2.7–3.3 (–3.7)</td><td rowspan="1" colspan="1">7.4</td><td rowspan="1" colspan="1">3</td><td rowspan="1" colspan="1">2.5</td><td rowspan="1" colspan="1">30</td></tr><tr><td rowspan="5" colspan="1">
                      <italic><tp:taxon-name>
                          <tp:taxon-name-part taxon-name-part-type="genus" reg="Odontoefibula">Odontoefibula</tp:taxon-name-part>
                          <tp:taxon-name-part taxon-name-part-type="species" reg="orientalis">orientalis</tp:taxon-name-part>
                        </tp:taxon-name></italic>
                    </td><td rowspan="1" colspan="1">GC 1604-130 <sup>|</sup></td><td rowspan="1" colspan="1">4–5</td><td rowspan="1" colspan="1">(5–) 5.4–6.6 (–7) ´ (2.5–) 2.8–3.3 (–3.6)</td><td rowspan="1" colspan="1">6</td><td rowspan="1" colspan="1">3.1</td><td rowspan="1" colspan="1">1.96</td><td rowspan="1" colspan="1">30</td></tr><tr><td rowspan="1" colspan="1">GC 1703-76 <sup>|</sup></td><td rowspan="1" colspan="1">4–5</td><td rowspan="1" colspan="1">(5.5–) 5.8–7.4 (–8) ´ (3–) 3.2–3.9 (–4)</td><td rowspan="1" colspan="1">6.6</td><td rowspan="1" colspan="1">3.5</td><td rowspan="1" colspan="1">1.85</td><td rowspan="1" colspan="1">30</td></tr><tr><td rowspan="1" colspan="1">Wu 0805-59 <sup>|</sup></td><td rowspan="1" colspan="1">3–5</td><td rowspan="1" colspan="1">(5–) 5.1–6.2 (–7) ´ (2.5–) 2.9–3.4 (–3.6)</td><td rowspan="1" colspan="1">5.6</td><td rowspan="1" colspan="1">3.2</td><td rowspan="1" colspan="1">1.79</td><td rowspan="1" colspan="1">30</td></tr><tr><td rowspan="1" colspan="1">Wu 0807-53</td><td rowspan="1" colspan="1">3–6</td><td rowspan="1" colspan="1">(5–) 5.4–6.4 (–7) ´ (3–) 3.1–3.7 (–4)</td><td rowspan="1" colspan="1">5.9</td><td rowspan="1" colspan="1">3.4</td><td rowspan="1" colspan="1">1.71</td><td rowspan="1" colspan="1">30</td></tr><tr><td rowspan="1" colspan="1">Wu 0910-57 <sup>§, |</sup></td><td rowspan="1" colspan="1">3–6</td><td rowspan="1" colspan="1">(5–) 5.4–6.1 (–6.5) ´ (2.8–) 2.9–3.4 (–3.6)</td><td rowspan="1" colspan="1">5.7</td><td rowspan="1" colspan="1">3.2</td><td rowspan="1" colspan="1">1.81</td><td rowspan="1" colspan="1">30</td></tr></tbody></table><table-wrap-foot><p><sup>†</sup> Holotype and paratype of <italic><tp:taxon-name><tp:taxon-name-part taxon-name-part-type="genus" reg="Phanerochaete">Phanerochaete</tp:taxon-name-part><tp:taxon-name-part taxon-name-part-type="species" reg="odontoidea">odontoidea</tp:taxon-name-part></tp:taxon-name></italic>.</p><p><sup>‡</sup> Holotype and paratype of <italic><tp:taxon-name><tp:taxon-name-part taxon-name-part-type="genus" reg="Phanerochaete">P.</tp:taxon-name-part><tp:taxon-name-part taxon-name-part-type="species" reg="subodontoidea">subodontoidea</tp:taxon-name-part></tp:taxon-name></italic>.</p><p><sup>§</sup> Holotype of <italic><tp:taxon-name><tp:taxon-name-part taxon-name-part-type="genus" reg="Odontoefibula">Odontoefibula</tp:taxon-name-part><tp:taxon-name-part taxon-name-part-type="species" reg="orientalis">orientalis</tp:taxon-name-part></tp:taxon-name></italic>.</p><p><sup>|</sup> Used in phylogenetic analyses of the 5-marker dataset.</p></table-wrap-foot></table-wrap></tp:treatment-sec></tp:taxon-treatment>
